# Supplementary material for: Limited nutrient availability in the tumor microenvironment renders pancreatic tumors sensitive to allosteric IDH1 inhibitors
Source: Nat Cancer. 2022 Jun 9;3(7):852–65. doi: 10.1038/s43018-022-00393-y (PMC9325670; doi:10.1038/s43018-022-00393-y)
Supplement: Source Data Fig. 1 — Statistical Source Data. [file 43018_2022_393_MOESM3_ESM.xlsx]

## Sheet: MainFigure 1
	Figure 1a					Figure 1b						Figure 1d
	0h	24h	48h	72h		0h	24h	48h	72h				25 mM glucose			2.5 mM glucose
	1.15038	1.72057	2.27076	0.852285		0.910891	1.27723	1.74257	2.6873			ME1	1.03718	1.08669	0.876123	1.18007	1.1713	1.29789
	0.896298	1.53051	1.96065	0.797265		0.950495	1.07921	1.57426	3.10273			ME2	1.01185	1.00127	0.986877	0.926365	0.966182	1.01263
	0.953318	1.46049	2.29076	1.18039		1.13861	1.16832	1.53465	3.14688			ME3	0.986842	0.325658	1.6875	1.125	4.5	2.81
												IDH1	1.12797	0.973991	0.898042	2.59444	2.26602	2.25267
												IDH2	0.905219	1.06959	1.0252	0.780644	0.801639	0.778844
	Figure 1c											MTHFD1	0.989295	1.10091	0.909791	0.703315	0.805613	0.759008
		25 mM glucose				2.5 mM glucose						MTHFD2	1.07591	1.00103	0.923056	1.44521	1.36515	1.3682
	siCTRL	0.961538	0.990385	1.04808	1	1.06731	0.932692	0.884615	1.09615			G6PD	1.01023	1.12945	0.860319	0.900882	0.944744	0.881382
	siME1	0.913462	0.701923	0.884615	0.807692	0.663462	0.730769	0.557692	0.461538			PGD	0.940715	1.15113	0.908154	0.819364	0.921835	0.856303
	siME2	0.788462	0.701923	0.711538	0.730769	0.490385	0.625	0.567308	0.711538			NNT	1.73737	0.530304	0.732324	1.14141	1.28788	1.75253
	siME3	0.375	0.394231	0.423077	0.394231	0.326923	0.307692	0.278846	0.403846			GLUD1	1.0147	1.02363	0.961673	0.884337	0.881958	0.936857
	siIDH1	0.846154	0.894231	0.769231	0.894231	0.471154	0.5	0.519231	0.5			GLUD2	0.769231	1.07692	1.15385	1.26923	0.846154	1.15385
	siIDH2	0.951923	0.990385	0.817308	0.884615	0.855769	0.875	0.961538	0.778846			ALDH3A1	0.685144	0.898005	1.41685	2.50776	1.78936	1.51663
	siMTHFD1	0.759615	0.711538	0.740385	0.75	0.836538	0.798077	0.875	0.692308
	siMTHFD2	0.625	0.721154	0.673077	0.663462	0.807692	0.75	0.682692	0.807692
	siG6PD	0.480769	0.451923	0.423077	0.451923	0.480769	0.336538	0.384615	0.519231
	siPGD	0.740385	0.692308	0.605769	0.759615	0.846154	0.740385	0.769231	0.826923			Figure 1f				Figure 1g
	siNNT	0.903846	0.942308	1.00961	0.942308	1.07692	1.03846	0.942308	1.23077			IDH1+/+	IDH1-/-				IDH1+/+			IDH1-/-
	siGLUD1	0.836538	0.653846	0.769231	0.644231	0.576923	0.519231	0.615385	0.596154			1.09091	0.39			12h	0.916861	0.784572	1.29857	0.956317	0.922303	1.16193
	siGLUD2	1.05769	0.980769	0.894231	0.875	0.701923	0.673077	0.653846	0.75			0.992	0.31			24h	0.929874	0.751668	1.42406	0.367752	0.40368	0.404394
	siALDH3A1	0.894231	0.807692	0.884615	0.826923	0.846154	0.528846	0.682692	0.894231			0.916	0.37			36h	1.34661	1.15199	1.89087	0.235643	0.257855	0.270534
																48h	1.8177	1.46157	1.96	0.187212	0.201508	0.242939
	Figure 1h
		IDH1+/+			IDH1-/-						Figure 1j
	25 mM	0.99	0.91	1.08	1.33	1.52	1.29				25 mM		2.5 mM
	2.5 mM	2.39	2.1	2.35	9.88	11.08	12.82				IDH1+/+	IDH1-/-	IDH1+/+	IDH1-/-, CTRL	IDH1-/-, NAC
											0.980392	0.990196	0.235294	0	0.272
											1.09804	0.921569	0.166667	0	0.349
											0.921569	0.911765	0.286275	0	0.384
