# Supplementary material for: Limited nutrient availability in the tumor microenvironment renders pancreatic tumors sensitive to allosteric IDH1 inhibitors
Source: Nat Cancer. 2022 Jun 9;3(7):852–65. doi: 10.1038/s43018-022-00393-y (PMC9325670; doi:10.1038/s43018-022-00393-y)
Supplement: Source Data Fig. 2 — Statistical Source Data. [file 43018_2022_393_MOESM5_ESM.xlsx]

## Sheet: MainFigure 2
	Figure 2a			Figure 2d							Figure 2e
	IDH1+/+	IDH1-/-		25 mM	2.5 mM	25 mM	2.5 mM	2.5 mM+αKG				IDH1+/+				IDH1-/-
	1.04186	0.73		1.02869	1.534	0.871648	0.693	1.198			αKG	0.1163	0.078	0.1009	0.1008	0.0237	0.0301	0.0286	0.0327
	1.006	0.705		0.986	1.503	1.083	0.8	1.281			Glutamate	0.6664	0.6936	0.6576	0.5541	0.2102	0.254	0.302	0.248
	0.951	0.677		0.984	1.429	0.924	0.725	1.41			Citrate	0.022	0.0181	0.0132	0.0149	0.0045	0.0054	0.0062	0.0045
											Malate	0.055	0.0428	0.0335	0.0317	0.0201	0.026	0.027	0.024
											Fumarate	0.0464	0.036	0.0349	0.0366	0.026	0.037	0.0311	0.029
											Succinate	0.0355	0.0332	0.0277	0.0327	0.0219	0.0329	0.0265	0.0257
	Figure 2f (aKG)										Figure 2f (Glutamate)
		IDH1+/+				IDH1-/-						IDH1+/+				IDH1-/-
	m+0	57.02	52.79	55.29	56.87	69.7	63.38	63.78	70.41		m+0	69.21	70.03	69.89	70.53	87.59	88.45	88.71	89.46
	m+1	1.11	2.92	2.32	2.33	1.09	3.98	3.1	0.76		m+1	6.16	5.87	6	5.64	5.07	5.04	4.58	4.41
	m+2	28.86	31.05	29.63	29.03	20.85	20.26	19.73	18.44		m+2	17.26	17.06	17.19	17.17	5.83	6.17	5.34	5.72
	m+3	1.69	2.63	1.72	1.8	0.42	0.73	0.63	0.42		m+3	3.17	3.03	3	2.92	0.21	0.01	0.03	0.09
	m+4	8.73	8.24	8.96	7.88	7.94	10.99	12.76	8.62		m+4	3.18	3.14	3.08	2.99	0.22	0.11	0.45	0.09
	m+5	2.59	2.37	2.08	2.09	0	0.66	0	1.35		m+5	1.02	0.87	0.84	0.75	1.08	0.22	0.89	0.23
	Figure 2f (Malate)										Figure 2f (Citrate)
		IDH1+/+				IDH1-/-						IDH1+/+				IDH1-/-
	m+0	72.26	73.41	72.58	75.23	91.64	93.02	92.79	93.72		m+0	23.64	24.19	23.68	25.35	44.9	38.54	46.1	38.98
	m+1	4.51	2.85	3.81	3.21	1.35	0.51	0.57	0.14		m+1	4.18	3.99	3.85	2.94	1.12	4.03	0.7	1.2
	m+2	15.96	16.71	17.1	15.12	3.78	4.22	3.35	3.87		m+2	53.83	53.37	55.23	54.55	43.52	46.23	43.69	49.9
	m+3	5.92	5.71	5.06	5.48	1.93	1.86	2.07	1.91		m+3	2.75	2.23	1.49	0.72	1.45	1.34	0.29	0.44
	m+4	1.35	1.32	1.45	0.96	1.3	0.39	1.22	0.36		m+4	11.13	11.58	11.56	11.83	6.62	5.36	6.66	6.53
											m+5	3.34	3.34	3.27	3.78	0.85	2.5	0.98	1.1
											m+6	1.13	1.3	0.92	0.83	1.54	2	1.58	1.85
	Figure 2f (Fumarate)										Figure 2f (Succinate)
		IDH1+/+				IDH1-/-						IDH1+/+				IDH1-/-
	m+0	68.87	70.51	70.49	72.37	84.53	86.25	84.02	84.77		m+0	74.58	74.67	72.56	72.91	90.58	88.18	87.21	90.53
	m+1	6.84	6.75	6.28	6.24	5.68	4.06	4.98	4.65		m+1	7.14	6.92	10.03	7.93	0.51	2.89	3.43	1.29
	m+2	13.65	13.96	13.71	13.17	4.58	4.67	4.75	4.39		m+2	14.67	14.43	14.14	15.1	7.57	7.6	7.91	6.83
	m+3	8.7	7.21	7.26	6.38	2.99	3.26	3.11	3.12		m+3	2.42	2.67	1.81	2.83	0.63	0.6	0.83	0.71
	m+4	1.94	1.57	2.26	1.84	2.22	1.76	3.14	3.07		m+4	1.19	1.31	1.46	1.23	0.71	0.73	0.62	0.64
	Figure 2h										Figure 2i
	IDH1+/+	IDH1-/-									IDH1-/-
	CTRL	CTRL	αKG								25 mM	CTRL	αKG
	0.853	3.543	1.856								0.95	0.02	0.35
	1.02	4.068	1.546								1.04	0	0.41
	1.125	4.828	1.303								1.02	0.04	0.36
