# Supplementary material for: Limited nutrient availability in the tumor microenvironment renders pancreatic tumors sensitive to allosteric IDH1 inhibitors
Source: Nat Cancer. 2022 Jun 9;3(7):852–65. doi: 10.1038/s43018-022-00393-y (PMC9325670; doi:10.1038/s43018-022-00393-y)
Supplement: Source Data Fig. 3 — Statistical Source Data. [file 43018_2022_393_MOESM6_ESM.xlsx]

## Sheet: MainFigure 3
	Figure 3a				Figure 3b						Figure 3c
	Normal	D30			Serum	Pancreas	CTRL	D30			Days	IDH1+/+					IDH1-/-
	158	261			3.397	0.723	0.164904	1.01			22	84.2	77.3	79.6	88.5	76.9	71.2	67.3	64.5	76.9	74.4
	130	254			3.901	0.711	0.160589	0.915			25	79.7166	149.274	61.2308	88.5	98.7559	75.108	37.2193	56.7433	70.213	72.2255
	136	220			3.952	0.559	0.591709	1.137			28	70.4114	112.152	100.931	174.822	87.3729	70.673	42.1964	54.3551	49.1287	64.9775
	121	259			3.772	0.572	0.620303	1.12			32	88.8484	130.262	117.178	266.97	159.785	84.4479	37.4721	46.6577	59.6803	62.3158
	118	290			3.304	0.552	0.174694	1.04			35	151.725	214.626	108.664	308.759	152.953	95.6227	57.6851	92.141	48.0037	52.8131
	115	165			4.189	0.56	0.180646				39	178.5	149.172	129.319	266.226	237.617	82.1292	77.1857	133.108	19.2193	32.1044
	98	183			3.472	1.044	0.43834				42	284.206	198.922	157.839	223.167	240.83	121.278	65.1392	140.029	0	28.0534
	111	202			3.25	1.105	0.46909				46	287.964	170.147	192.523	290.156	228.393	84.8805	58.9446	131.849	0	29.7212
	124	197			4.495	0.465	0.33765				49	309.856	221.774	226.86	304.44	212.524	124.524	100.489	166.14	0	0
	107	208				0.401	0.378664				52	334.832	252.715	225.023	387.701	296.205	58.4857	167.699	247.045	0	0
											56	467.818	345.838	214.563	311.01	463.385	47.7729	148.019	155.504	0	0
	Figure 3d
	Normal	D30									Figure 3g
	0.996016	0.12251									Days	3DNA-IgG-siCTRL					3DNA-IgG-siIDH1
	0.966135	0.175299									12	140.213	294.815	216.788	189.302	218.621	149.7	166.621	163.445	130.98	128.983
	1.5239	0.183267									16	145.137	277.728	170.289	132.078	206.963	170.818	205.887	133.128	170.02	153.711
	0.62749	0.148406									19	210.783	480.836	240.98	213.609	385.754	137.294	124.751	114.272	177.167	106.759
	0.886454	0.108566									22	205.39	501.116	251.102	235.5	413.303	142.843	177.268	117.286	193.081	109.031
											26	323.862	568.815	339.489	259.693	445.143	174.768	163.844	157.175	290.061	161.418
											29	270.613	461.397	210.295	269.546	333.131	235.332	136.448	166.907	244.344	124.415
											33	457.921	735.334	251.833	312.216	525.783	221.185	41.0735	209.696	298.084	178.505
	Figure 3f
	IgG	3DNA	3DNA-IgG	3DNA-IgG-siCTRL	3DNA-IgG-siIDH1
	0.961031	1.02086	1.05677	0.993376	0.149007							Figure 3h
	0.965634	0.888309	0.992329	0.903971	0.178808							Pre Treatment					Post Treatment
	1.07333	0.901197	1.02823	0.864237	0.327814						IgG	28.4	26.7	28.1	26.7	27.5	30	27.4	26.6	29.1	28.1
											3DNA	29	25.1	29.1	28.4	29	26.3	26	29.1	30	28.3
											3DNA-IgG	27.2	23.5	27.6	25.7	25.9	30.8	25.6	28.3	29	26.6
											3DNA-IgG-siCTRL	25.5	25	27	24.1	22.4	26	27.2	24.4	28.9	26.1
											3DNA-IgG-siIDH1	28	25.9	23.6	24	23.6	26.4	25.8	28.7	25	26.9
