# Supplementary material for: Limited nutrient availability in the tumor microenvironment renders pancreatic tumors sensitive to allosteric IDH1 inhibitors
Source: Nat Cancer. 2022 Jun 9;3(7):852–65. doi: 10.1038/s43018-022-00393-y (PMC9325670; doi:10.1038/s43018-022-00393-y)
Supplement: Source Data Fig. 4 — Statistical Source Data. [file 43018_2022_393_MOESM7_ESM.xlsx]

## Sheet: MainFigure 4
										Figure 4b
	Figure 4a									[AG120], nM	0.1 mM Mg2+		0.3 mM Mg2+		1 mM Mg2+		3 mM Mg2+		10 mM Mg2+		30 mM Mg2+
		0.8 mM Mg2+			0.08 mM Mg2+					1000	98.1936	95.6231	78.9096	78.5241	70.4389	71.1637	47.1823	54.148	26.0638	28.7574	-3.26439	6.32565
	Vehicle	0.934579	0.88785	1.17757	0.869159	0.943925	0.915888			320	93.6534	94.3947	73.6603	73.2339	55.8546	57.6771	32.3262	41.3949	15.4338	19.5217	-3.68945	4.11549
	AGI-5198	1.07477	1.04673	1.06542	0.35514	0.411215	0.28972			100	92.06	91.6183	63.0882	60.9082	38.8646	42.2077	14.8264	22.7982	8.05959	12.7438	-14.8572	-4.03504
	AG-120	0.64486	0.654206	0.71028	0.233645	0.196262	0.261682			32	75.3477	79.2729	39.9309	39.9481	10.0266	16.5127	1.06877	12.8564	5.40466	6.42093	-16.2284	-2.18429
	GSK321	1.04673	0.953271	0.88785	0.376636	0.515888	0.359813			10	56.8871	60.0214	19.6355	16.9262	2.19259	3.73585	-2.05151	8.03949	1.61256	3.02945	-12.964	-4.20205
	GSK864	1.03738	0.943925	0.953271	0.280374	0.317757	0.252336			3.2	35.8107	38.1525	9.68561	3.38862	-1.72551	-0.60936	-1.48465	5.25653	-0.71097	2.87417	-7.0975	-2.52725
	ML309	0.53271	0.485981	0.514019	0.345794	0.373832	0.308411			1	26.2361	20.2019	3.31644	21.6752	-2.56157	4.47966	-2.26022	6.36099	-0.88257	3.88566	-10.4664	2.23134
	IDH-305	1.28037	1.03738	1.1028	0.429907	0.457944	0.401869			0.32	2.86897	3.72816	0.365227	1.38095	-4.21132	0.905381	-3.50346	7.33305	-2.31025	2.3772	-6.57999	8.01456
										0.1	-0.20992	1.22017	2.0272	-2.9166	-4.36618	0.228372	-2.76697	7.20358	-2.21944	-0.78648	-3.99092	7.09625
										0.032	13.0827	6.55567	1.8136	-2.36069	-4.43326	1.25004	-1.56907	5.26402	-2.53829	-1.4992	-0.22311	9.25561
										0.01	3.38022	18.4849	1.31165	-6.30761	-6.33655	4.73655	-1.60841	5.96939	-1.47562	1.49039	-0.33265	10.5493
										0.0032	-5.09665	4.80179	-4.50607	-9.13462	-7.21537	3.96198	-2.77052	2.95638	-2.09576	1.69559	-1.01144	8.57534
		Figure 4c							Figure 4e					Figure 4g
			0.8 mM Mg2+		0.08 mM Mg2+				Conc, nM	AG120				Mg2+ (mM)	Vehicle			AG-120
		10000	47.3	53.9	93.2	97.7			1000	70	77			0.8	1.00463	1.00054	0.994832	0.897715	0.922198	0.946681
		1000	39.2	42.3	81.9	88.73			320	79	76			0.74	1.00363	1.01051	1.01934	0.738523	0.749919	0.786529
		100	17	24.3	74.1	68.7			100	69	74			0.54	0.965643	0.986829	1.01239	0.667278	0.671793	0.716407
		10	6.2	3.9	38.2	42.13			32	66	68			0.34	0.896808	0.911589	0.935342	0.477587	0.491473	0.534696
		1	3.4	2.6	14.3	16.2			10	48	55			0.24	0.876493	0.879761	0.88739	0.540407	0.530575	0.554292
		0.001	0	0	0	0			3.2	38	42			0.14	1.00712	1.03252	1.06127	0.53026	0.534301	0.566059
									1	23	40			0.04	0.948378	0.950154	0.954709	0.590848	0.595466	0.637895
									0.32	17	16			0	0.816104	0.799782	0.865071	0.475779	0.478592	0.508886
									0.1	5	11
									0.032	-3	3
									0.01	-32	9
		Figure 4h							0.0032	-13	3
		Serum	Pancreas	PC xenografts
		1.271	0.241	0.217
		1.355	0.217	0.194
		1.557	0.184	0.163
		1.532	0.247	0.205
