# Supplementary material for: Limited nutrient availability in the tumor microenvironment renders pancreatic tumors sensitive to allosteric IDH1 inhibitors
Source: Nat Cancer. 2022 Jun 9;3(7):852–65. doi: 10.1038/s43018-022-00393-y (PMC9325670; doi:10.1038/s43018-022-00393-y)
Supplement: Source Data Fig. 5 — Statistical Source Data. [file 43018_2022_393_MOESM9_ESM.xlsx]

## Sheet: MainFigure 5
										Figure 5b										Figure 5c
	Figure 5a									Time (minutes)	Vehicle			AG-120						Time (minutes)	Vehicle			AG-120			AG-120 + NAC
		Vehicle			AG-120					1.59729	106.219	70.8852	69.6297	65.9655	83.3626	72.2253				1.59484	102.673	57.6515	86.7541	43.0102	48.6211	54.9474	79.1348	56.4647	77.1867
	0.8 mM Mg2+	0.993377	0.943709	1.06291	1.30133	1.50993	1.11258			8.20264	108.125	73.4217	79.4052	69.398	85.8174	72.9301				8.1977	101.361	61.2987	85.3624	47.0278	52.8857	57.1459	80.6141	58.8574	80.8559
	0.08 mM Mg2+	1.01324	0.913907	0.97351	3.53642	2.89073	3.71523			14.8045	108.115	74.0488	77.8507	70.0105	86.3295	78.2637				14.806	99.7808	61.9886	86.985	47.7528	56.2662	59.8738	83.9063	60.7743	83.0305
										21.4911	60.8315	47.3158	31.2306	43.1283	51.0331	25.4749				21.4883	68.3122	36.6649	64.1335	5.03511	14.8852	29.5595	35.5209	27.4861	47.565
										28.0959	61.785	45.908	29.276	43.4706	49.7372	25.1809				28.0964	65.7884	35.4648	61.2362	7.79891	16.3449	30.655	35.5444	27.4676	46.6904
										34.7008	61.5244	45.8857	28.0165	41.8364	49.9578	22.7828				34.6993	68.0899	35.2999	61.5288	7.94303	16.9386	31.0211	35.74	29.5752	48.8757
	Figure 5d									41.3891	67.3961	63.4501	61.0934	58.9998	66.0378	75.6512				41.3816	125.98	58.5421	84.5989	11.8387	28.7065	41.7786	45.553	50.5907	77.2174
		Vehicle			AG-120					48.0006	71.7565	66.9698	70.0808	62.3836	72.2292	89.7708				47.9916	123.504	60.448	87.6375	13.396	31.734	44.6711	51.7182	52.0266	78.5397
	αKG	0.3854	0.394385	0.413312	0.323754	0.351998	0.318592			54.6095	74.7272	67.2467	71.9664	63.6788	73.625	90.0296				54.5984	118.929	61.0837	85.4679	13.7108	32.673	46.2415	53.0265	50.6653	76.781
	Citrate	0.021478	0.021789	0.020235	0.038078	0.04083	0.03877			61.3	44.4621	39.2347	18.1985	31.7433	38.498	35.1207				61.2864	59.0194	26.5889	55.1973	-4.73634	5.96289	24.316	24.4625	23.1225	41.7162
	Glutamate	1.00794	0.93965	1.05241	0.725756	0.790276	0.557415			67.9189	43.6143	37.0887	13.0192	31.0577	37.6832	34.3705				67.8995	52.1985	24.1731	51.5161	-5.31461	4.89855	23.0215	20.3263	19.4973	37.8782
	Malate	0.057378	0.054994	0.053557	0.035556	0.037163	0.032976			74.5354	41.3211	34.5502	9.49473	27.8189	34.2419	31.0304				74.5123	46.6608	20.2345	50.5452	-6.92876	4.66266	23.1773	18.9144	17.7846	36.858
	Fumarate	0.020086	0.019844	0.01974	0.018354	0.018011	0.019918
	Succinate	0.036418	0.034491	0.035231	0.029728	0.032418	0.031645
	Figure 5e (aKG)										Figure 5e (Glutamate)
		Vehicle			AG-120							Vehicle			AG-120
	m+0	38.99	38	38.58	42.2	40.61	42.01				m+0	64.8	65.2	64.8	71.2	70.3	71.3
	m+1	12.65	12.29	12.48	12.3	12.33	12.25				m+1	5.2	5	5.1	4.8	5.2	5
	m+2	24.86	24.62	24.53	22.78	23.75	22.5				m+2	19.9	19.7	20.3	17.1	17.3	16.7
	m+3	8.15	10.23	9.48	7.99	9.67	9.16				m+3	4.2	4.1	4.1	2.8	2.8	2.8
	m+4	10.54	10.17	10.25	9.93	9.17	9.52				m+4	4.5	4.5	4.4	3.1	3.3	3.1
	m+5	4.81	4.69	4.68	4.8	4.47	4.56				m+5	1.4	1.5	1.3	1	1.1	1.1
	Figure 5e (Citrate)										Figure 5e (Succinate)
		Vehicle			AG-120							Vehicle			AG-120
	m+0	25.56	26.47	25.52	24.59	24.02	24.45				m+0	75.14	73.97	74.48	79.58	84.87	79.93
	m+1	4.7	4.97	4.58	3.79	3.68	3.61				m+1	3.22	5.31	5.31	4.37	2.06	5.09
	m+2	46.94	46.52	47.19	51.5	51.94	51.71				m+2	15.71	15.29	15.24	12.27	10.34	11.21
	m+3	4.43	4.93	4.65	3.82	3.1	3.77				m+3	4.21	3.86	3.79	2.45	1.63	2.38
	m+4	12.03	11.37	11.8	10.31	10.67	10.37				m+4	1.72	1.57	1.18	1.33	1.1	1.39
	m+5	5.01	4.47	4.85	4.91	5.64	5.12
	m+6	1.33	1.27	1.41	1.08	0.95	0.97
	Figure 5e (Fumarate)										Figure 5f
		Vehicle			AG-120						Right panel			Middle panel			Right panel
	m+0	71.69	71.33	70.8	74.9	76.64	73.69				Vehicle	AG-120 (1μM)	AG-120 (10μM)	Vehicle	AG-120 (1μM)	AG-120 (10μM)	Vehicle	AG-120 (1μM)	AG-120 (10μM)
	m+1	6.87	6.08	6.87	6.04	4.39	7.42				1.13636	1.01136	1.14773	1.06762	0.97153	1.29181	0.890208	0.400593	0.275964
	m+2	11.75	14.12	12.21	9.64	9.46	10.3				0.965909	0.886364	0.681818	0.896797	0.864769	0.758007	1.06825	0.658754	0.169139
	m+3	7.68	6.64	8.51	8.17	7.36	6.62				0.897727	0.863636	0.75	1.03559	0.982206	1.29181	1.04154	0.569733	0.204748
	m+4	2.01	1.83	1.61	1.25	2.15	1.97
	Figure 5g
		Vehicle			AG-120 (10 μM)
	siCTRL	1.09648	0.859414	1.04411	0.164752	0.161996	0.175779
	siIDH1	1.08902	0.951883	0.9591	0.489955	0.414171	0.374474
	IDH1+/+	1.02832	1.01574	0.955943	0.184937	0.158	0.072
	IDH1-/-	1.02924	0.766082	1.20468	1.04678	0.906433	1.07602
