# Supplementary material for: Limited nutrient availability in the tumor microenvironment renders pancreatic tumors sensitive to allosteric IDH1 inhibitors
Source: Nat Cancer. 2022 Jun 9;3(7):852–65. doi: 10.1038/s43018-022-00393-y (PMC9325670; doi:10.1038/s43018-022-00393-y)
Supplement: Source Data Fig. 6 — Statistical Source Data. [file 43018_2022_393_MOESM10_ESM.xlsx]

## Sheet: MainFigure 6
	Figure 6a
	Days	Vehicle								AG-120
	17	297.072	188.257	303.846	290.606	259.327	179.062	160.589	182.34	165.894	133.91	132.145	136.689	91.16	93.72	74.5301	116.23
	20	293.595	265.16	357.526	301.116	340.045	234.04	212.258	187.679	207.24	113.74	119.408	142.225	73.0439	77.64	117.519	95.07
	23	378.741	276.5	379.545	304.836	336.61	297.339	202.986	228.055	157.03	88.35	0	63.8662	71.7704	60.0302	95.2868	72.44
	27	415.611	324.58	391.3	386.656	343.48	376.156	178.833	254.255	151.511	62.7	0	0	89.4722	58.6732	78.109	66.3362
	30	431.067	395.05	393.78	382.98	364.947	390	223.265	283.601	111.828	96.7281	0	0	62.7837	56.3149	82.3781	73.712
	34	587.351	529.03	470.95	510.068	448.241	491.28	267.457	297.911	109.35	57.5805	0	0	41.4919	58.9709	50.21	70.0241
	Figure 6c					Figure 6d
	Left (Ki-67)		Right (CC3)			Days	Vehicle					AG-120
	Vehicle	AG-120	Vehicle	AG-120		18	145.106	137.493	102.5	179.98	140.05	87	133	118	126	105.92
	41	17	23	54		23	233.77	126.24	76.35	162.44	133.23	76.64	162.17	71.75	86.58	127.81
	49	19	22	58		26	212.75	96.55	74.45	223.35	144.72	71.26	151.21	54.36	61.71	90.75
	44	19	30	62		31	284	116.7	97.14	226.59	168.5	68.72	94	50.79	79.58	120.36
	53	21	29	60		34	291	160.55	123	266	235	78.96	38	90.51	72.03	116.21
	57	11	18	48		38	329	174.18	187	295	264	82.17	68.35	80.81	90.88	85.64
	Figure 6e													Figure 6f
	Days	Vehicle				AG-120								Vehicle	AG-120	AG-120 + NAC
	16	32.0491	43.9339	62.7491	47.3622	32.7015	30.8025	52.65	70	46.464				389.99	44.8	142.46
	19	87.7742	43.1406	79.0954	62.2942	47.7635	67.3072	95.3544	56.0078	73.9476				267.45	58.97	124.03
	22	107.86	70.4776	97.6299	74.8871	43.1412	121.784	130.87	70.1792	72.593				237	50.21	158.34
	26	124.7	104.936	135.419	93.9544	48.6875	109.998	119.44	88.141	93.8953				297.91	70.02	232.86
	29	141.615	133.971	140.562	108.84	70.6	100.918	97	67.0737	97.7
	33	185.519	186.541	161.428	154.855	63.3489	123.037	107.481	87.0503	102.673
	36	200	189.061	212.46	179	63.1326	120.916	179.12	118	124.288
	39	288.077	232.426	327.56	255	61.8597	142.097	220.418	102.493	139.886
	44	301.011	248	348.48	241.697	96.8308	124.89	192.393	161.743	152.34
	48	399.489	373.121	420.4	397	95.7318	197.826	271.221	185.031	187
	50	796.331	450.013	352.667	412.952	145.37	129.641	355.258	233.92	196.78
