# Supplementary material for: Limited nutrient availability in the tumor microenvironment renders pancreatic tumors sensitive to allosteric IDH1 inhibitors
Source: Nat Cancer. 2022 Jun 9;3(7):852–65. doi: 10.1038/s43018-022-00393-y (PMC9325670; doi:10.1038/s43018-022-00393-y)
Supplement: Source Data Fig. 7 — Statistical Source Data. [file 43018_2022_393_MOESM11_ESM.xlsx]

## Sheet: MainFigure 7
	Figure 7a									Figure 7b				Figure 7c				Figure 7d
	Days	Vehicle			AG-120					Vehicle	AG-120			Vehicle	AG-120			Vehicle	AG-120
	9	361.734	622.562	188.85	242.252	289.692	162.974			10	22			1.06764	0.689655			33	51
	12	336.751	451.697	540.669	191.895	286.943	71.7339			11	30			1.38594	0.822281			20	47
	15	365.473	555.849	767.858	167.16	291.958	107.321			12	33			0.888594	0.570955			14	20
	18	684.558	694.68	951.083	217.428	568.897	187.413			14	37			0.787798	0.372016			27	14
	22	1131.63	1001.93	1824.93	406.499	949.105	108.822			14	38			0.901857	0.298408			14	40
	25	1239.85	1628.85	2223.09	458.107	998.127	183.637			17	39			0.96817	0.623342			9	9
										19	44							19
										21	47
										26	51
										32	>120
										34	>120
										35	>120
										46	>120
										50	>120
