# Supplementary material for: Limited nutrient availability in the tumor microenvironment renders pancreatic tumors sensitive to allosteric IDH1 inhibitors
Source: Nat Cancer. 2022 Jun 9;3(7):852–65. doi: 10.1038/s43018-022-00393-y (PMC9325670; doi:10.1038/s43018-022-00393-y)
Supplement: Source Data Fig. 8 — Statistical Source Data. [file 43018_2022_393_MOESM12_ESM.xlsx]

## Sheet: MainFigure 8
	Figure 8c																Figure 8b
	[GSK321], nM	0.1 mM		0.3 mM		1 mM		3 mM		10 mM		30 mM					Time Point (hr)	Concentration (ng/mL)
	1000	100	100	91.83	92.4387	85.5393	86.149	74.2155	75.2561	63.2734	66.2101	35.5908	46.254				0.25	1246.24
	320	98.2901	100	84.8589	85.025	73.4642	76.6946	56.0022	61.9167	36.9953	46.0035	5.6474	17.2481					1242.73
	100	98.0374	96.248	79.6737	79.6922	61.1352	66.1934	36.9465	49.1706	22.1771	23.9405	-7.31255	2.02528					1131.52
	32	94.5111	95.0735	69.5853	67.7682	34.5881	41.6523	14.6606	24.8095	13.8288	15.5828	-10.2468	1.54542				0.5	2020.7
	10	87.6262	90.1442	47.0253	49.5829	12.0036	19.3783	0.806789	15.5533	4.07858	12.2716	-12.659	-0.29921					1690.11
	3.2	57.938	62.8787	20.0866	17.5012	3.98742	10.1652	0.126022	8.38054	1.13917	6.66251	-12.1023	-1.19071					1633.96
	1	29.3022	38.6013	3.49516	-13.8862	-2.27421	3.83061	-3.89111	6.03011	-3.40829	3.85807	-13.7563	2.38517				1	3519.94
	0.32	11.0973	16.6785	-3.51713	1.72236	-3.62376	0.885255	-4.7377	9.00486	-3.66719	2.66068	-6.40564	8.78751					1551.99
	0.1	3.5975	11.4949	2.44975	-5.26385	-7.82669	0.471558	-2.68692	10.6539	-5.00607	0.656252	-8.02501	10.9746					1904.41
	0.032	-1.32189	13.0983	4.88507	-8.09013	-2.18281	0.254647	-2.23699	5.71393	-5.43129	1.73373	-2.71823	9.63103				2	1310.12
	0.01	-5.65476	7.10669	-9.12491	-8.84655	-4.18588	0.545073	-6.18501	6.20745	-4.30464	1.71341	-4.43658	10.5258					1462.24
	0.0032	-1.77066	10.8388	-3.29821	-8.7531	-6.87799	0.383229	-6.96795	7.44245	-4.74491	1.49816	-4.92897	11.4239					2839.31
																	4	1721.77
																		1423.82
	Figure 8d																	1680.13
	FSM-03-002], nM	0.1 mM		0.3 mM		1 mM		3 mM		10 mM		30 mM					6	1083.56
	10000	100	100	94.8254	86.5441	81.2565	80.4204	71.1039	70.67	60.0227	60.3162	40.5037	48.9431					113.831
	3200	100	100	86.2651	85.5588	76.3905	73.0832	60.9711	62.82	53.5711	49.5944	33.6002	36.6099					492.665
	1000	95.1729	100	59.0119	50.9751	48.2918	44.9026	34.5324	39.2619	36.091	28.7757	26.1731	23.697
	320	88.2497	90.0263	52.5892	48.8563	31.2752	32.7916	23.3817	29.2281	26.0074	27.3084	6.12019	19.2004
	100	52.2788	56.7281	22.0811	18.5759	6.29741	18.535	7.61474	17.3722	10.5853	12.8095	-5.97907	9.00486
	32	20.1025	17.8814	7.5795	2.40005	-0.88553	12.6314	1.01304	16.1179	2.99107	10.5808	-8.90579	4.18699
	10	11.2933	14.179	6.05804	-1.20325	-14.4861	10.3919	-0.15863	10.5793	2.60398	5.95256	-5.449	4.99664
	3.2	9.67147	-1.18698	-0.70245	-3.44859	-2.85311	7.52704	0.525959	9.49624	0.491433	1.84461	-3.40909	4.52478
	1	-0.03808	8.30245	0.356258	-4.30913	-1.71013	13.2148	1.71676	9.65111	-0.85698	2.58015	-1.72843	6.06691
	0.32	1.82942	6.61816	2.31886	-6.57435	-3.44794	8.10314	3.50445	10.0136	-0.39137	1.95324	1.69822	8.63744
	0.1	9.43857	11.85	2.13549	-3.5987	-3.2	8.7877	1.73861	9.95792	-0.99245	3.64533	3.49243	8.99921
	0.032	-2.48215	25.4394	-1.59206	-7.02062	-5.27603	7.07757	1.32337	5.09149	-2.99662	6.18887	1.19276	7.57093
	Figure 8e
	Days	Vehicle					GSK321					FSM-3-002
	14	184.856	120.6	127.8	133.812	78.75	52.272	113.877	57.6	59.248	101.92	102.85	83.75	62.208	173.19	173.95
	19	238.345	298.805	89.4645	239.447	104.284	67.4195	181.468	159.744	162.235	180.719	72.576	138.915	56.7	122.356	111.695
	22	286.014	346.244	180.336	284.062	137.312	74.1245	221.399	139.17	153.704	130.736	54.7865	130.537	53.0775	96.0745	128.177
	26	293.895	460.643	198.832	271.062	316.54	87.634	129.438	202.3	171.425	146.853	65	161.84	49.33	97.7385	149.568
	29	413	442.786	262.122	254.592	249.838	132.621	239.85	214.518	136.125	187.272	62.275	151.2	42.336	136.416	147.339
	33	308.248	516.096	238.464	319.39	369.483	120.952	142.092	169.984	166.094	173.964	81.28	151.2	47.24	127.872	206.641
	37	512.284	856.326	384.168	327.652	571.8	117	152.16	207.36	222.696	161.792	68.75	222.912	36.2	173.382	195.821
	Figure 8f
		Pre Treatment					Post Treatment
	Vehicle	21.7	26.1	23	23	22.5	22.2	27	23.1	23.3	23.3
	GSK321	24.6	25.8	24	23.7	23.2	26.8	24.6	25.6	25	23.5
	FSM-3-002	24.7	23	22	21.7	23.2	27.5	25.5	22.8	22.2	22
