# Supplementary material for: Limited nutrient availability in the tumor microenvironment renders pancreatic tumors sensitive to allosteric IDH1 inhibitors
Source: Nat Cancer. 2022 Jun 9;3(7):852–65. doi: 10.1038/s43018-022-00393-y (PMC9325670; doi:10.1038/s43018-022-00393-y)
Supplement: Source Data Extended Data Fig. 1 — Statistical Source Data. [file 43018_2022_393_MOESM13_ESM.xlsx]

## Sheet: ExtDataFig 1
	ExtDataFig. 1a			ExtDataFig. 1b										ExtDataFig. 1c
	25 mM	2.5 mM			25 mM glucose			2.5 mM glucose							siCTRL			siTARGET
	0.950576	1.64673		siCTRL	0.931677	0.987578	1.08075	0.968944	1.25776	1.07143				ME1	0.953367	1.11826	0.92838	0.2203	0.15137	0.1912
	0.942994	1.67144		siME1	0.959627	1.02485	1.20186	0.86646	0.810559	1.03416				ME2	0.920422	1.02343	1.05615	0.0513	0.05168	0.05065
	0.978098	1.74366		siME2	1.01553	1.02485	0.86646	0.745342	0.773292	0.708075				ME3	1.08962	0.80885	1.10153	0.02163	0.04867	0.14541
	1.12833	1.98718		siME3	0.708075	0.903727	0.810559	0.698758	0.680124	0.875776				IDH1	0.980341	1.03959	0.98007	0.07906	0.11725	0.12344
				siIDH1	1.05279	1.08075	0.940994	0.624224	0.670807	0.708075				IDH2	0.969476	1.09029	0.94023	0.01871	0.02346	0.02386
				siIDH2	0.86646	0.987578	0.913043	0.763975	0.89441	0.745342				FD1	0.991761	1.04821	0.96003	0.20834	0.19391	0.11404
				siMTHFD1	1.08075	1.06211	0.996894	0.89441	0.959627	1.06211				FD2	1.04208	0.9935	0.96442	0.01649	0.01739	0.01442
				siMTHFD2	1.05279	0.959627	0.903727	0.810559	1.00621	1.02485				G6PD	0.823451	1.11995	1.0566	0.1279	0.10694	0.09201
				siG6PD	0.959627	0.875776	0.847826	0.736025	0.708075	0.773292				PGD	0.98144	1.00114	1.01742	0.15195	0.19221	0.14137
				siPGD	0.996894	0.92236	1.11801	0.819876	0.829193	1.06211				NNT	1.01896	1.03953	0.9415	0.15544	0.14525	0.11316
				siNNT	0.940994	0.773292	0.847826	0.745342	0.86646	1.08075				GLUD1	0.989352	1.02452	0.98613	0.1326	0.1656	0.11974
				siGLUD1	1.08075	1.00621	0.92236	0.875776	0.810559	0.968944				GLUD2	0.93	0.945	1.12	0.09	0.17	0.14
				siGLUD2	0.89441	0.847826	0.801242	0.754658	0.782609	0.829193				ALDH3A1	0.982379	1.0167	1.00092	0.02765	0.02738	0.02898
				siALDH3A1	1.1087	1.00621	0.903727	0.763975	0.903727	1.12733				HuR	0.990671	0.96046	1.04887	0.04387	0.06702	0.06623
	ExtDataFig. 1d													ExtDataFig. 1e
		25 mM glucose				2.5 mM glucose									0h			24h			48h
	siCTRL	0.961538	0.990385	1.04808	1	1.06731	0.932692	0.884615	1.09615					MiaPaCa-2	0.903974	0.963576	1.13245	1.48013	1.66887	1.79801	3.98344	3.84437	4.4106
	siHuR	1.16804	0.870523	0.958677	1.00276	0.749311	0.716254	0.628099	0.617081					Hs766T	0.976744	0.946844	1.07641	1.53488	1.60465	1.77409	3.18937	3.54817	3.94684
														PANC-1	0.938776	0.989796	1.07143	3.23469	2.95918	3.37755	5.01021	4.79592	4.68367
	ExtDataFig. 1f													ExtDataFig. 1g
	25mM	2.5mM	1mM	0.5mM	0mM										IDH1+/+			IDH1-/-
	1	0.876606	0.293209	0.45376	0.460094									IDH1	0.934579	1.01869	1.04673	0.205607	0.121495	0.084112
	1.04972	0.895025	0.351111	0.420448	0.539614									IDH2	0.934579	0.831776	0.869159	0.813084	0.850467	0.962617
	0.864537	1.08674	0.550953	0.607097	0.61132									IDH3	0.934579	1.01869	0.859813	0.981308	0.878505	0.831776
	ExtDataFig. 1f
	IDH1+/+	IDH1-/-	IDH1+/+	CTRL	NAC
	1.041	0.979	0.847	0.125	0.614
	1	1.052	0.906	0.135	0.666
	0.958	1.166	0.77	0.083	0.539
				ExtDataFig. 1h
		IDH1+/+	IDH1-/-	IDH1+/+	CTRL	NAC
		1.041	0.979	0.847	0.125	0.614
		1	1.052	0.906	0.135	0.666
		0.958	1.166	0.77	0.083	0.539
