# Supplementary material for: Limited nutrient availability in the tumor microenvironment renders pancreatic tumors sensitive to allosteric IDH1 inhibitors
Source: Nat Cancer. 2022 Jun 9;3(7):852–65. doi: 10.1038/s43018-022-00393-y (PMC9325670; doi:10.1038/s43018-022-00393-y)
Supplement: Source Data Extended Data Fig. 2 — Statistical Source Data. [file 43018_2022_393_MOESM14_ESM.xlsx]

## Sheet: ExtDataFig 2
	ExtDataFig. 2a												ExtDataFig. 2b				ExtDataFig. 2c			ExtDataFig. 2d
	Time (minutes)	25 mM glucose			2.5 mM glucose								25 mM	2.5 mM	1 mM		IDH1+/+	IDH1-/-		IDH1+/+	IDH1-/-
	1.58971	24.3179	48.4523	48.6348	108.571	93.9416	75.2425						0.993377	1.33113	1.46026		0.980392	0.637255		1.02	1.053
	8.1815	24.3231	45.7524	48.5011	100.714	93.4557	77.4016						1.10265	1.5596	1.66887		0.960784	0.676471		0.94	1.3
	14.7726	24.402	45.729	48.6093	117.143	96.2713	77.2816						0.903974	1.40066	1.48013		1.05882	0.72549		0.97	1.15
	21.4454	17.9154	33.2027	35.0672	83.3422	60.9522	47.7976													1.058	1.19
	28.0435	17.5563	33.1577	35.4526	85.9536	61.659	48.8762
	34.639	18.2656	33.3846	36.8381	87.1315	61.7201	49.0465						ExtDataFig. 2f
	41.3196	23.531	49.0346	54.4088	105.244	79.5044	56.8878							IDH1+/+			IDH1-/-
	47.9206	22.4341	44.1371	47.9758	94.7521	78.3617	54.9822						aKG	0.01728	0.02112	0.01728	0.0296	0.0445	0.0413
	54.5197	21.6743	42.0635	45.7394	96.6263	81.7967	63.1861						Glutamate	0.18528	0.19744	0.14464	0.2711	0.2541	0.2468
	61.2035	13.3499	23.6733	24.7153	60.5129	49.174	35.7149						Citrate	0.005088	0.005024	0.004064	0.0128	0.016	0.0134
	67.8056	12.095	21.6984	23.5929	56.7625	45.2751	33.8221						Malate	0.01696	0.01664	0.01344	0.033	0.0372	0.0321
	74.4096	11.5517	21.2697	23.1121	57.2381	43.7495	33.9822						Fumarate	0.01216	0.01216	0.0112	0.0139	0.0163	0.0156
													Succinate	0.0304	0.024	0.02208	0.0143	0.0161	0.0138
	ExtDataFig. 2e
		CTRL			αKG (4mM)			Citrate (4mM)					ExtDataFig. 2g/Glutamate
	aKG	0.950387	0.981565	1.06805	1.62115	1.47554	1.44656	0.795986	0.763726	0.715619				IDH1+/+			IDH1-/-
	Citrate	0.972828	0.984706	1.04247	1.4025	1.31535	1.26512	2.26286	2.30413	2.4528			m+0	82.33	81.52	82.1	81.14	81.19	81.31
	Succinate	1.03562	0.961825	1.00255	1.30808	1.12533	1.39776	0.859508	0.814401	0.737677			m+1	3.49	3.54	3.67	5.05	5.07	4.91
	Fumarate	1.13884	0.989408	0.871756	1.22918	1.35549	1.48741	0.910501	0.780055	0.664067			m+2	11.47	12.47	11.45	11.64	11.4	11.63
	Malate	0.982903	1.00927	1.00782	1.32692	1.21113	1.16907	0.816704	0.794407	0.744387			m+3	0.91	0.74	0.89	0.66	0.81	0.73
													m+4	1.36	1.24	1.35	1.05	1.1	1.03
													m+5	0.44	0.49	0.54	0.46	0.43	0.39
	ExtDataFig. 2g/αKG
		IDH1+/+			IDH1-/-
	m+0	61.92	63.41	63.68	50.18	51.8	51.03						ExtDataFig. 2g/Succinate
	m+1	0.29	0.59	0.01	0.02	1.12	0.09							IDH1+/+			IDH1-/-
	m+2	26.22	25.22	25.63	38.09	36.48	37.73						m+0	95.37	94.98	96.42	89.11	86.93	86.76
	m+3	0.07	0.58	0.16	0.21	0.26	0.55						m+1	1.67	1.45	1.28	3.73	5.2	6
	m+4	9.26	8.55	9.16	9.69	8.63	8.68						m+2	2.17	2.58	1.28	5.24	6.28	5.81
	m+5	2.24	1.65	1.36	1.81	1.71	1.92						m+3	0.25	0.58	0.49	1.41	1.08	0.84
													m+4	0.54	0.41	0.53	0.51	0.51	0.59
	ExtDataFig. 2g/Citrate
		IDH1+/+			IDH1-/-
	m+0	27.82	28.15	24.46	17.51	16.51	16.94
	m+1	4.09	3.69	3.34	2.78	3.25	2.98						ExtDataFig. 2g/Malate
	m+2	48.1	46.61	51.86	64.55	66	66.22							IDH1+/+			IDH1-/-
	m+3	2.4	4.02	4.36	1.21	0.19	0.66						m+0	83.68	84.54	85.33	82.24	81.62	82.04
	m+4	10.22	9.93	6.26	8.64	9.54	8.56						m+1	2.02	0.86	1.29	1.68	2.11	2.37
	m+5	3.25	3.95	7.45	3.97	3.72	3.5						m+2	9.28	8.98	8.52	10.01	10.03	9.11
	m+6	4.12	3.65	2.27	1.34	0.79	1.14						m+3	4.2	5.16	4.26	4.72	4.75	5.17
													m+4	0.82	0.46	0.6	1.35	1.49	1.31
	ExtDataFig. 2g/Fumarate
		IDH1+/+			IDH1-/-
	m+0	84.56	79.72	79.14	82.16	80.18	80.28
	m+1	5.83	6.83	8.71	5.48	5.25	5.68
	m+2	1.9	7.62	6.24	5.81	6.9	6.23
	m+3	5.87	4.04	4	5.25	6.47	6.39
	m+4	1.84	1.79	1.91	1.3	1.2	1.42
