# Supplementary material for: Limited nutrient availability in the tumor microenvironment renders pancreatic tumors sensitive to allosteric IDH1 inhibitors
Source: Nat Cancer. 2022 Jun 9;3(7):852–65. doi: 10.1038/s43018-022-00393-y (PMC9325670; doi:10.1038/s43018-022-00393-y)
Supplement: Source Data Extended Data Fig. 3 — Statistical Source Data. [file 43018_2022_393_MOESM16_ESM.xlsx]

## Sheet: ExtDataFig 3
	ExtDataFig. 3a			ExtDataFig. 3b
	25 mM glucose	2.5 mM glucose			IDH1+/+				IDH1-/-
	1.0584	1.86089		aKG	0.1153	0.092783	0.0934	0.096039	0.070724	0.053273	0.056579	0.046347
	0.995647	1.22971		Glutamate	0.4757	0.197775	0.3522	0.389039	0.212172	0.191782	0.187419	0.180062
	0.945951	1.47682		Citrate	0.019	0.012208	0.0153	0.014853	0.008588	0.006925	0.005557	0.005327
				Fumarate	0.026	0.023399	0.0269	0.033573	0.044455	0.038356	0.038898	0.038356
				Succinate	0.028	0.021466	0.0303	0.028893	0.032331	0.032496	0.028946	0.030365
	ExtDataFig. 3c/aKG										ExtDataFig. 3c/Glutamate
		IDH1+/+				IDH1-/-						IDH1+/+				IDH1-/-
	m+0	48.81	50.99	49.58	48.49	62.79	64.06	63.03	66.58		m+0	6.29	5.29	6.13	6.13	5.78	5.27	5.69	5.21
	m+1	2.66	2.36	2.47	3.07	1.26	1.95	0.96	1.07		m+1	3.07	2.74	2.93	2.99	0.37	0.32	0.29	0.23
	m+2	8.11	8.56	8.22	8.61	5.06	3.91	6.75	1.91		m+2	4.05	3.78	4.08	4.12	0.79	0.74	0.79	0.74
	m+3	6.94	6.74	7.03	6.77	4.66	3.99	2.5	5.61		m+3	15.3	14.6	15.01	15.11	3.81	3.67	4.05	3.65
	m+4	31.34	29.74	30.53	30.81	24.82	24.7	25.16	23.35		m+4	3.69	3.48	3.77	3.64	3.93	3.95	3.97	4.08
	m+5	2.14	1.61	2.17	2.25	1.41	1.39	1.6	1.48		m+5	67.6	70.11	68.08	68.01	85.32	86.05	85.21	86.09
	ExtDataFig. 3c/Fumarate										ExtDataFig. 3c/Citrate
		IDH1+/+				IDH1-/-						IDH1+/+				IDH1-/-
	m+0	19.29	21.1	19.84	19.03	30.25	30.65	30.6	29.76		m+0	10.34	11.63	11.03	11.33	18.8	17.35	18.8	19.89
	m+1	5.34	5.48	5.49	5.34	3.26	3.02	3.51	2.37		m+1	5.05	5.39	4.94	3.96	1.42	0.42	0.26	0.88
	m+2	13.24	13.43	13.39	13.33	5.63	4.68	5.15	4.83		m+2	14.45	14.53	14.66	15.29	18.94	20.17	12.54	12.51
	m+3	10.44	10.71	10.35	10.93	9.74	9.72	8.51	9.68		m+3	11.61	12.03	12.22	11.26	8.8	8.25	12.85	11.14
	m+4	51.69	49.28	50.93	51.37	51.12	51.93	52.23	53.36		m+4	43.99	43.03	44.09	44.8	33.06	32.31	36.48	33.3
											m+5	8.61	6.89	8.51	7.48	8.21	6.49	5.16	8.43
											m+6	5.95	6.5	4.55	5.88	10.77	15.01	13.91	13.85
	ExtDataFig. 3c/Succinate
		IDH1+/+				IDH1-/-
	m+0	12.23	15.63	14.14	13.32	39	46.04	45.26	47.73
	m+1	7.29	11.01	5.69	8.62	5.24	4.9	3.56	4.58
	m+2	14.12	9.45	13.75	14.5	3.25	3.22	2.98	2.6
	m+3	2.92	4.31	3.25	2.55	2.35	2.09	2.78	2.85
	m+4	63.44	59.6	63.17	61.01	50.16	43.75	45.42	42.24
