# Supplementary material for: Limited nutrient availability in the tumor microenvironment renders pancreatic tumors sensitive to allosteric IDH1 inhibitors
Source: Nat Cancer. 2022 Jun 9;3(7):852–65. doi: 10.1038/s43018-022-00393-y (PMC9325670; doi:10.1038/s43018-022-00393-y)
Supplement: Source Data Extended Data Fig. 4 — Statistical Source Data. [file 43018_2022_393_MOESM17_ESM.xlsx]

## Sheet: ExtDataFig 4
	ExtDataFig. 4a								ExtDataFig. 4b
	Serum (%)	IDH1+/+			IDH1-/-				H2O2 conc.	IDH1+/+			IDH1-/-
	10%	1.04101	0.9653	0.923691	0.908517	0.942271	0.88959		0	1	1.06	0.94	0.74	0.81	0.79
	0%	0.993691	1.03155	1.0694	0.160883	0.123028	0.113565		10 μM	0.92	0.947826	0.852174	0.41	0.36	0.32
									50 μM	0.67	0.61	0.57	0.18	0.16	0.14
									100 μM	0.41	0.48	0.44	0.1	0.07	0.03
	ExtDataFig. 4c									ExtDataFig. 4d
	Conditions	IDH1+/+			IDH1-/-					IDH1+/+			IDH1-/-
	Standard	0.95753	1.01633	1.02614	1.04569	1.05417	0.900141		Vehicle	1.06383	0.957447	0.978723	0.830851	0.844681	0.837234
	5mM glu, 4mM gln	0.774277	0.774277	0.807074	0.224759	0.230547	0.273408		CB-839	0.960638	0.889362	1.01915	0.568085	0.451064	0.509574
	5mM glu, 2mM gln	0.542765	0.554341	0.638585	0.093891	0.099678	0.110611
	5mM glu, 1mM gln	0.281672	0.282315	0.345981	0.034084	0.030868	0.031511
	ExtDataFig. 4e													ExtDataFig. 4f
	Gem (µM)	IDH1-/-, EV			IDH1-/-, wtIDH1-OE			IDH1-/-, mIDH1-OE						IDH1+/+	IDH1-/- (KO2)
	0	100	97	103	100	97	102	100	102	98				683.467	124.638
	0.01	92	88	96	97	94	101	89	94	87				1489.6	115.2
	0.1	59	63	69	94	89	97	53	57	47				858.675	109.551
	0.25	53	47	56	92	88	96	47	50	44				1049.15	58.2435
	0.5	38	35	44	84	80	85	31	34	28				986.4	74.4
	1	19	23	18	71	66	74	14	13	20				1280	99.2
														1562	43.3485
	ExtDataFig. 4g
	Left				Right
	IDH1+/+	IDH1-/- (KO1)	IDH1-/- (KO2)		IDH1+/+	IDH1-/- (KO1)	IDH1-/- (KO2)
	983.274	327.952	300.001		3213	974	337
	755.286	181.887	375.933		3450	487	184
	1018.98	286.4	116.447		4099	635	652
	1007.36	562.919	292.521		2273	442	543
	1273.92	370.855			3401	840
