# Supplementary material for: Limited nutrient availability in the tumor microenvironment renders pancreatic tumors sensitive to allosteric IDH1 inhibitors
Source: Nat Cancer. 2022 Jun 9;3(7):852–65. doi: 10.1038/s43018-022-00393-y (PMC9325670; doi:10.1038/s43018-022-00393-y)
Supplement: Source Data Extended Data Fig. 5 — Statistical Source Data. [file 43018_2022_393_MOESM19_ESM.xlsx]

## Sheet: ExtDataFig 4
							ExtDataFig. 5c
		ExtDataFig. 5b					10		5		2.5		1.25		0.625		0.313		0.156		0
		Vehicle	AG-120			1000	24565	23814	21119	21027	17855	18029	14684	15791	11941	12322	11285	12005	10643	15624	9832	9895
		1.01523	1.01523			500	21454	20774	18693	18923	15290	15257	12106	11780	9082	8857	7582	8102	6568	7026	6093	5701
		0.984772	1.00508			250	18324	18304	16156	16300	13265	13063	9865	10161	6996	7109	5539	5965	4859	4895	3745	3716
		0.9712	0.9643			125	14920	14950	13387	13816	11275	11215	8360	8305	5852	5737	4347	4710	3719	3696	2580	2630
						62.5	11581	11622	10589	11096	9216	9180	6892	6720	4689	4891	3612	3837	2977	3109	2105	2167
						31.25	8170	8222	7769	8509	6872	6942	5303	5124	3736	3758	2857	3080	2483	2471	1799	1815
						15.625	5831	5787	5784	5989	5160	5337	4049	4106	3005	3036	2466	2547	2094	2126	1661	1963
						1.5625	1370	1383	1297	1334	1261	1298	1245	1238	1270	1293	1257	1299	1263	1330	1146	1395
		ExtDataFig. 5d						ExtDataFig. 5e
		25 mM glu/0.8 mM Mg2+	25 mM glu/0.08 mM Mg2+	2.5 mM glu/0.8 mM Mg2+	2.5 mM glu/0.08 mM Mg2+			Time (minutes)	25mM glu/0.8mM Mg2+			25mM glu/0.08mM Mg2+			2.5mM glu/0.8mM Mg2+			2.5mM glu/0.08mM Mg2+
		1	1.178	2.144	1.91			1.59091	50.9132	49.0787	52.7478	45.9785	45.0634	43.5029	98.3002	80.055	92.1527	73.8862	61.8536	70.4558
		1.089	1.28	2.32	1.95			8.18193	48.4704	46.2865	50.6543	43.7737	43.2196	41.4788	94.9195	80.9805	88.985	74.8491	63.1459	67.7546
		0.906	1.05	2.014	2.07			14.7734	47.7853	45.4304	50.1402	43.0251	42.2878	40.3126	92.278	80.2204	86.5874	77.1541	64.9584	67.082
								21.4445	38.9014	34.9881	42.8148	34.5875	33.821	34.1873	67.0159	55.3048	64.1044	50.5888	46.4866	54.691
								28.0406	33.2836	31.1393	35.4279	29.6835	28.2157	28.8659	58.0756	52.1486	57.3727	47.7023	45.0794	50.3252
								34.6315	30.6167	29.1249	32.1084	27.8586	28.0038	26.4821	56.1546	51.8043	56.805	47.1801	46.6679	47.6922
								41.305	68.3874	60.4139	63.9826	64.8974	59.9406	67.2598	103.847	106.204	102.634	81.0947	70.1656	92.0239
								47.9015	61.0568	54.2464	67.8673	56.058	53.1826	54.458	101.741	99.7578	98.4245	68.8172	72.3359	77.4108
								54.4989	58.2088	52.355	64.0626	53.6071	51.989	51.9684	96.9981	93.8411	92.2122	66.3215	68.498	73.835
								61.1786	25.859	24.0677	27.6503	33.4362	27.9528	26.3826	55.7738	48.2731	36.7171	32.0908	33.0281	31.1535
								67.7789	20.3432	19.1127	21.5737	23.5727	20.8825	19.4519	42.1506	37.4023	33.5057	31.512	31.9642	31.0598
								74.3796	19.4251	18.0707	20.7796	21.1752	18.955	18.2032	37.5654	33.26	32.3578	31.0655	31.7541	30.377
								ExtDataFig. 5f
									Mg2+ (mM)
									0.81	0.648	0.486	0.324	0.162	0.081	0.04	0
								MiaPaCa-2	100	97.2	102.2	95.5	98.4	96.9	93.9	82.7
									103	97.5	99.1	96.6	99.8	99.3	94.2	89
									98	96.2	98.5	95.8	95.3	97.5	92.5	92.07
								PANC-1	100	99.1	95.6	95.8	94.2	90.4	85	73.1
									106	93.5	99.5	96.6	97.9	90.9	88.3	75.6
									93	98.8	93.5	100	95	89.9	90.6	80.5
