# Supplementary material for: Limited nutrient availability in the tumor microenvironment renders pancreatic tumors sensitive to allosteric IDH1 inhibitors
Source: Nat Cancer. 2022 Jun 9;3(7):852–65. doi: 10.1038/s43018-022-00393-y (PMC9325670; doi:10.1038/s43018-022-00393-y)
Supplement: Source Data Extended Data Fig. 6 — Statistical Source Data. [file 43018_2022_393_MOESM20_ESM.xlsx]

## Sheet: ExtDataFig 6
	ExtDataFig. 6b									ExtDataFig. 6c				ExtDataFig. 6d
		Vehicle			AG-120					Vehicle	AG-120			Time (minutes)	Vehicle			AG-120
	0.8 mM Mg2+	1.25	1.08	0.82	0.88	0.79	0.73			1.14987	7.0504			1.58981	149.029	137.379	141.481	78.8234	74.2152	74.2337
	0.08 mM Mg2+	0.91	0.94	1.22	1.99	2.73	2.46			0.998674	9.03183			8.18111	146.987	135.943	141.401	80.4879	75.14	74.2906
										0.851459	7.7626			14.7717	148.105	136.543	142.994	81.7322	75.9246	74.4402
														21.4466	105.758	96.1693	101.463	38.8093	49.9369	49.1206
														28.052	119.75	105.095	112.731	47.0772	54.4036	51.6542
														34.6434	125.431	108.112	117.499	51.9109	57.2203	53.4833
	ExtDataFig. 6e/aKG													41.3188	158.012	133.341	139.028	91.9211	74.6291	75.1209
		Vehicle				AG-120								47.9179	148.697	133.557	136.296	82.7134	72.0672	74.3882
	m+0	46.93	47.62	47.4	46.68	48.9	48.74	49.03	48.03					54.5164	148.118	133.492	136.221	80.7329	71.7838	73.9135
	m+1	15.06	15.23	15.08	14.76	15.18	15.21	15.53	15.09					61.1947	93.3394	94.2854	94.3539	22.9	39.6275	41.9237
	m+2	20.81	20.52	20.73	19.84	19.6	19.88	18.8	19.53					67.7963	88.8252	84.6422	89.1049	19.7868	38.814	39.5913
	m+3	6.65	6.2	6.6	8.36	5.95	6.25	5.75	7.85					74.3967	85.8964	80.6451	84.5638	17.9918	37.2587	37.7367
	m+4	7.46	7.31	7.28	7.34	7.52	7.12	7.81	6.82
	m+5	3.09	3.12	2.91	3.02	2.85	2.8	3.08	2.68
												ExtDataFig. 6e/Glutamate
	ExtDataFig. 6e/Citrate												Vehicle				AG-120
		Vehicle				AG-120						m+0	60.29	62.54	60.37	61.38	62.72	62.18	65	62.57
	m+0	24.41	24.07	24.51	24.84	24.63	23.78	25.95	24.59			m+1	5.07	4.47	4.95	4.72	5.21	5.13	4.8	5.15
	m+1	3.76	4.06	3.58	3.74	3.68	3.74	3.34	3.72			m+2	22.24	21.8	22.36	22.07	21.19	21.34	20.63	21.35
	m+2	45.85	45.93	45.78	45.13	47.26	47.73	47.07	47.1			m+3	5.54	4.97	5.56	5.22	4.97	5.1	4.41	4.97
	m+3	5.59	6.16	5.73	5.65	5.47	5.11	4.99	5.6			m+4	5.45	5	5.37	5.24	4.78	4.99	4.19	4.8
	m+4	14.05	13.43	13.93	13.58	13.34	13.69	12.98	13.36			m+5	1.41	1.22	1.39	1.37	1.13	1.26	0.97	1.16
	m+5	5.03	5.15	5.24	5.1	4.55	4.92	4.68	4.47
	m+6	1.31	1.2	1.23	1.96	1.07	1.03	0.99	1.16
												ExtDataFig. 6e/Succinate
													Vehicle				AG-120
												m+0	68.09	68.53	67.27	68.1	70.65	71.34	71.64	72.46
	ExtDataFig. 6e/Malate											m+1	5.86	4.9	6.38	6.58	7.33	6.16	6.17	5.37
		Vehicle				AG-120						m+2	18.6	18.89	18.58	18.74	15.58	16.48	15.41	16.83
	m+0	64.22	65.13	64.03	64.35	66.92	65.7	67.9	66.67			m+3	5.99	5.94	5.92	5.13	5.13	4.58	5.37	4.21
	m+1	5.62	5.06	5.48	5.48	5.29	5.52	4.67	5.18			m+4	1.46	1.74	1.85	1.45	1.31	1.44	1.41	1.13
	m+2	20.43	20.15	20.46	20.02	19.1	19.54	18.84	19.16
	m+3	8.13	7.96	8.32	8.2	7.35	7.7	7.28	7.53
	m+4	1.6	1.7	1.71	1.95	1.34	1.54	1.31	1.46
	ExtDataFig. 6f								ExtDataFig. 6g
	Left		Middle		Right				Vehicle	AG-120
	Vehicle	AG-120	Vehicle	AG-120	Vehicle	AG-120			0.96	1.13
	1.05742	1.02	0.962963	1.14	1.003	0.48			1.14	1.03
	0.9	1.12	1.05	0.89	0.95	0.41			0.89	0.97
	1.02	1.08134	0.99	0.93	1.058	0.29
