# Supplementary material for: Limited nutrient availability in the tumor microenvironment renders pancreatic tumors sensitive to allosteric IDH1 inhibitors
Source: Nat Cancer. 2022 Jun 9;3(7):852–65. doi: 10.1038/s43018-022-00393-y (PMC9325670; doi:10.1038/s43018-022-00393-y)
Supplement: Source Data Extended Data Fig. 7 — Statistical Source Data. [file 43018_2022_393_MOESM21_ESM.xlsx]

## Sheet: ExtDataFig 7
	ExtDataFig. 7b					ExtDataFig. 7c							ExtDataFig. 7d
	AG-120 (nM)					right panel		middle panel		right panel			Vehicle	Oxaliplatin (1 μM)	AG-120 (1 μM)	AG-120 (0.5 μM)	AG-120 (0.5 μM) + Oxali (1 μM)
	10000	100	100			Vehicle	AG-120	Vehicle	AG-120	Vehicle	AG-120		0.89	0.798	0.325539	0.573	0.438
	1000	73.67	88.73			1.00908	1.03935	0.983284	0.671583	1.03448	0.341379		1.02	0.83	0.241587	0.628	0.378
	100	52.31	56.68			0.984864	0.893037	1.08161	0.863324	0.958966	0.469655		1.12	0.92	0.298	0.5498	0.325
	10	38.2	42.13			1.00605	0.928355	0.935103	0.872173	1.00655	0.401379
	1	12.2	9.9
	0	0	0
	ExtDataFig. 7e												ExtDataFig. 7g					ExtDataFig. 7h
	Days	Vehicle					AG-120						Vehicle	AG-120 (responder)	AG-120 (non-responder)			Survival (days)
	10	196.8	163.072	284.752	204.404	81.466	97.216	88.9035	62.622	100.808			1.83643	0.701311	2.74742			Vehicle	AG-120
	14	223.304	227.245	336	247.798	96.278	105.056	118.933	124.412	135.195			1.02584	0.846944				39	51
	17	356	456.762	702.27	303.75	135.252	191.328	210.601	156.426	217.588			1.16742	0.620856				51	52
	21	605.176	536.476	735.958	366.912	165.6	130.639	208.647	215.784	242.811			1.3374	0.854474				54	76
	25	733.482	658.143	940.8	376.544	295.312	125.198	160.211	178.938	211.601			1.3265					72	83
	29	880.632	1271.95	1450.1	714.438	237.917	90.825	331.642	312.2	261.06								85	100
																		88	120
																			>180
