# Supplementary material for: Limited nutrient availability in the tumor microenvironment renders pancreatic tumors sensitive to allosteric IDH1 inhibitors
Source: Nat Cancer. 2022 Jun 9;3(7):852–65. doi: 10.1038/s43018-022-00393-y (PMC9325670; doi:10.1038/s43018-022-00393-y)
Supplement: Source Data Extended Data Fig. 8 — Statistical Source Data. [file 43018_2022_393_MOESM22_ESM.xlsx]

## Sheet: ExtDataFig 8
	ExtDataFig. 8b									ExtDataFig. 8c			ExtDataFig. 8d
	left panel		middle panel		right panel					0.932118			Days	CTRL				AG-120
	Vehicle	AG-120	Vehicle	AG-120	Vehicle	AG-120	AG-120 + GSH			0.662567			13	210.751	181.794	162.531	171.868	149.234	167.223	120.364	118.498
	1.05742	0.84689	0.962963	1.1713	1.00389	0.470817	0.925			2.13282			16	201.455	241.859	253.166	169.308	184.239	146.251	181.902	85.5929
	0.942584	1.29187	1.13889	1.09259	0.937743	0.428016	0.753			1.54311			20	403.392	550.503	497.93	236.749	137.963	154.363	203.818	143.018
	1	1.08134	0.898148	0.805556	1.05837	0.392996	0.759			0.454554			23	455.683	471	690.869	271.014	240.214	293.092	226.799	252.72
										1.3228			26	535.896	527.873	864.848	358.218	285.151	289.72	337.866	336.502
										1.13071			29	838.427	733.425	959.121	463.113	282.777	274.736	387.956	556.42
													33	811.251	763.638	1536.4	542.806	335.151	251.544	659.364	483.482
													37	916.448	1157.44	1979.49	623.408	546.325	406.651	705.152	667.285
													40	1212.93	1240.3	2359.43	641.277	349.089	442.612	662.616	723.453
	ExtDataFig. 8e												ExtDataFig. 8f
	Days	AG-120			AG-120 + D30								Vehicle	MgSO4	AG-120	AG-120+MgSO4
	21	251.236	184.95	178.888	260.65	254.579	433.172						593.46	1025.64	259.1	524.16
	25	102.897	131.299	129.722	191.816	160.15	574.019						1040.76	840.42	244.44	433.44
	28	258.571	145.655	105.547	193.932	315.04	460.566						704.34	595.98	175.14	412.02
	31	448.878	159.849	206.435	511.056	532.204	661.386
	34	360	244.53	176.016	616.775	521.897	877.478
	ExtDataFig. 8g												ExtDataFig. 8h
		Pre treatment			Post treatment								Days	CTRL					AG-120
	Vehicle	27.6	29	27	28	29	27.5						13	283.205	259.478	165.495	220.988	133.981	78.03	202.612	175.683	72.699	70.304
	MgSO4	19.7	20.5	25	22.7	28	26						16	500.116	353.199	413.433	494.1	379.75	81.9315	275.562	402.812	150	83.1875
	AG-120	24	32	28	25	32.7	30						20	1028.1	655.732	674.751	937.462	893.808	66.654	300.793	571.855	206.329	67.626
	AG-120+MgSO4	21.4	26	22	24.5	29.1	24.9						23	1597.6	890.994	929.35	1238.42	1116.73	58.08	88.221	762.516	306.414	78.732
